# Supplementary material for: The ABCG2 Transporter Affects Plasma Levels, Tissue Distribution and Milk Secretion of Lumichrome, a Natural Derivative of Riboflavin
Source: Int J Mol Sci. 2024 Sep 13;25(18):9884. doi: 10.3390/ijms25189884 (PMC11431963; doi:10.3390/ijms25189884)
Supplement: Supplementary file 1 [file ijms-25-09884-s001.zip]

Archive with 1 entries (1 files):
- ijms-3164772-supplementary.pdf
